# Supplementary material for: Identification of the cation/H+ exchanger genes in peanut and functional analysis of AhCAX8 in response to salt stress
Source: Front Plant Sci. 2026 Jul 16;17:1900784. doi: 10.3389/fpls.2026.1900784 (PMC13422565; doi:10.3389/fpls.2026.1900784)
Supplement: Supplementary Figure 1 — The expression patterns of AhCAX genes under drought and salt conditions. (A) The expression pattern of selected AhCAX genes in response to drought stress treatments, which was calculated as folds relative to the untreated control. (B) The expression pattern of selected AhHsf genes in response to salt stress treatments, which was calculated as folds relative to the control. Different lowercase letters (a–c) above the bar represent statistically significant differences between columns (P < 0.05). [file DataSheet1.zip › Supplementary Materials/Table S2.xlsx]

## Sheet: Sheet1
The gene and protein features of AhCAX-gene family
Chromosome	Gene ID	Gene Name	Locus		AA	Mw	pI	Subcellular Localization
arahy.Tifrunner.gnm1.Arahy.01	arahy.Tifrunner.gnm1.ann1.TF94L7.1	AhCAX1	3477252	3484980	472	51684	5.67	Cell membrane
arahy.Tifrunner.gnm1.Arahy.01	arahy.Tifrunner.gnm1.ann1.TL7SD7.1	AhCAX2	4680930	4685803	459	50044	5.1	Cell membrane
arahy.Tifrunner.gnm1.Arahy.02	arahy.Tifrunner.gnm1.ann1.3F1CW3.1	AhCAX3	89600895	89605955	371	40260.2	8.7	Cell membrane
arahy.Tifrunner.gnm1.Arahy.04	arahy.Tifrunner.gnm1.ann1.083TJ3.1	AhCAX4	98141957	98147353	455	49063.3	5.65	Cell membrane
arahy.Tifrunner.gnm1.Arahy.07	arahy.Tifrunner.gnm1.ann1.AFJ59D.1	AhCAX5	28194206	28199183	469	50872.2	5.59	Cell membrane
arahy.Tifrunner.gnm1.Arahy.11	arahy.Tifrunner.gnm1.ann1.NVNN45.1	AhCAX6	6898615	6903789	394	43009.9	5.11	Cell membrane
arahy.Tifrunner.gnm1.Arahy.11	arahy.Tifrunner.gnm1.ann1.MT35IL.1	AhCAX7	9431845	9439584	501	55144.1	5.89	Cell membrane
arahy.Tifrunner.gnm1.Arahy.12	arahy.Tifrunner.gnm1.ann1.IYM4LN.1	AhCAX8	103935878	103941337	371	40300.3	8.54	Cell membrane
arahy.Tifrunner.gnm1.Arahy.14	arahy.Tifrunner.gnm1.ann1.BE5MC1.1	AhCAX9	106126367	106132313	455	49000.2	5.56	Cell membrane
arahy.Tifrunner.gnm1.Arahy.17	arahy.Tifrunner.gnm1.ann1.9ALX9D.1	AhCAX10	29127982	29132973	468	50714	5.74	Cell membrane
arahy.Tifrunner.gnm1.Arahy.06	arahy.Tifrunner.gnm1.ann1.HD8J2L.1	AhCCX1	4831091	4836182	535	57784.3	7.08	Cell membrane
arahy.Tifrunner.gnm1.Arahy.06	arahy.Tifrunner.gnm1.ann1.ISEY34.1	AhCCX2	90499059	90500771	570	62024.7	5.82	Cell membrane
arahy.Tifrunner.gnm1.Arahy.06	arahy.Tifrunner.gnm1.ann1.SM0R5P.1	AhCCX3	90558363	90560978	563	61273.7	6.26	Cell membrane
arahy.Tifrunner.gnm1.Arahy.15	arahy.Tifrunner.gnm1.ann1.4HF8TC.1	AhCCX4	125556419	125557572	215	23611.3	4.92	Cell membrane
arahy.Tifrunner.gnm1.Arahy.16	arahy.Tifrunner.gnm1.ann1.T194AB.1	AhCCX5	17686799	17692216	535	57688.2	7.11	Cell membrane
arahy.Tifrunner.gnm1.Arahy.16	arahy.Tifrunner.gnm1.ann1.85DRRL.1	AhCCX6	119659269	119661981	567	61869.4	5.95	Cell membrane
arahy.Tifrunner.gnm1.Arahy.17	arahy.Tifrunner.gnm1.ann1.EV9M4R.1	AhCCX7	38221186	38222556	287	31188.6	5.01	Cell membrane
arahy.Tifrunner.gnm1.Arahy.19	arahy.Tifrunner.gnm1.ann1.3CP2KK.1	AhCCX8	39104952	39109862	842	92973.4	6.63	Cell membrane
arahy.Tifrunner.gnm1.Arahy.19	arahy.Tifrunner.gnm1.ann1.L59R0S.1	AhCCX9	44524059	44532702	517	57465.3	8.16	Cell membrane
arahy.Tifrunner.gnm1.Arahy.02	arahy.Tifrunner.gnm1.ann1.V1RZF6.1	AhMHX1	99153973	99158771	529	59777.7	5.56	Cell membrane
arahy.Tifrunner.gnm1.Arahy.12	arahy.Tifrunner.gnm1.ann1.39WPG8.1	AhMHX2	116030790	116035942	529	59778.6	5.38	Cell membrane
arahy.Tifrunner.gnm1.Arahy.07	arahy.Tifrunner.gnm1.ann1.R06BW0.1	AhNCL1	79441062	79446393	605	66347	5.56	Cell membrane
arahy.Tifrunner.gnm1.Arahy.07	arahy.Tifrunner.gnm1.ann1.XZJX01.1	AhNCL2	79535354	79539811	727	81281.4	5.23	Cell membrane
arahy.Tifrunner.gnm1.Arahy.08	arahy.Tifrunner.gnm1.ann1.CB1PHB.1	AhNCL3	34613111	34617361	524	58514.5	6.4	Cell membrane
arahy.Tifrunner.gnm1.Arahy.08	arahy.Tifrunner.gnm1.ann1.78PHYW.1	AhNCL4	39328935	39334352	730	82107.8	5.91	Cell membrane
arahy.Tifrunner.gnm1.Arahy.18	arahy.Tifrunner.gnm1.ann1.L0FSAX.1	AhNCL5	12171120	12176019	594	65668.5	5.83	Cell membrane
arahy.Tifrunner.gnm1.Arahy.18	arahy.Tifrunner.gnm1.ann1.QI92B7.1	AhNCL6	24213621	24219840	724	81314.9	5.88	Cell membrane
arahy.Tifrunner.gnm1.Arahy.18	arahy.Tifrunner.gnm1.ann1.BSVD5H.1	AhNCL7	27614701	27620243	727	81158.3	5.35	Cell membrane
arahy.Tifrunner.gnm1.Arahy.18	arahy.Tifrunner.gnm1.ann1.44QEU2.1	AhNCL8	27791257	27797548	592	64828.3	5.49	Cell membrane
