# Supplementary material for: Identification of the cation/H+ exchanger genes in peanut and functional analysis of AhCAX8 in response to salt stress
Source: Front Plant Sci. 2026 Jul 16;17:1900784. doi: 10.3389/fpls.2026.1900784 (PMC13422565; doi:10.3389/fpls.2026.1900784)
Supplement: Supplementary Figure 1 — The expression patterns of AhCAX genes under drought and salt conditions. (A) The expression pattern of selected AhCAX genes in response to drought stress treatments, which was calculated as folds relative to the untreated control. (B) The expression pattern of selected AhHsf genes in response to salt stress treatments, which was calculated as folds relative to the control. Different lowercase letters (a–c) above the bar represent statistically significant differences between columns (P < 0.05). [file DataSheet1.zip › Supplementary Materials/Table S3.xlsx]

## Sheet: Sheet1
Duplicated pairs	Ka	Ks	Ka/Ks	Purifying selection	Duplicate type
AhCAX1-AhCAX7	0.00696384	0.0391121	0.178048	Yes	Segmental
AhCAX3-AhCAX4	0.154126	1.09166	0.141185	Yes	Segmental
AhCAX4-AhCAX8	0.152536	1.11218	0.137151	Yes	Segmental
AhCAX5-AhCAX10	0.00188132	0.0209021	0.0900064	Yes	Segmental
AhCAX8-AhCAX9	0.1513	1.07797	0.140357	Yes	Segmental
