# Supplementary material for: Identification of the cation/H+ exchanger genes in peanut and functional analysis of AhCAX8 in response to salt stress
Source: Front Plant Sci. 2026 Jul 16;17:1900784. doi: 10.3389/fpls.2026.1900784 (PMC13422565; doi:10.3389/fpls.2026.1900784)
Supplement: Supplementary Figure 1 — The expression patterns of AhCAX genes under drought and salt conditions. (A) The expression pattern of selected AhCAX genes in response to drought stress treatments, which was calculated as folds relative to the untreated control. (B) The expression pattern of selected AhHsf genes in response to salt stress treatments, which was calculated as folds relative to the control. Different lowercase letters (a–c) above the bar represent statistically significant differences between columns (P < 0.05). [file DataSheet1.zip › Supplementary Materials/Table S4.xlsx]

## Sheet: At-Ah
AtCAX Gene ID	AhCAX Gene ID
transcript:AT1G55720.1	arahy.Tifrunner.gnm1.ann1.TL7SD7.1
transcript:AT3G13320.1	arahy.Tifrunner.gnm1.ann1.TL7SD7.1
transcript:AT3G51860.2	arahy.Tifrunner.gnm1.ann1.083TJ3.1
transcript:AT5G01490.2	arahy.Tifrunner.gnm1.ann1.083TJ3.1
transcript:AT2G38170.3	arahy.Tifrunner.gnm1.ann1.083TJ3.1
transcript:AT2G38170.3	arahy.Tifrunner.gnm1.ann1.IYM4LN.1
transcript:AT3G51860.2	arahy.Tifrunner.gnm1.ann1.IYM4LN.1
transcript:AT5G01490.2	arahy.Tifrunner.gnm1.ann1.IYM4LN.1
transcript:AT5G01490.2	arahy.Tifrunner.gnm1.ann1.BE5MC1.1
transcript:AT2G38170.3	arahy.Tifrunner.gnm1.ann1.BE5MC1.1
transcript:AT3G51860.2	arahy.Tifrunner.gnm1.ann1.BE5MC1.1

## Sheet: Gm-Ah
GmCAX Gene ID	AhCAX Gene ID
transcript:KRG98412	arahy.Tifrunner.gnm1.ann1.TL7SD7.1
transcript:KRH46489	arahy.Tifrunner.gnm1.ann1.TL7SD7.1
transcript:KRH75989	arahy.Tifrunner.gnm1.ann1.083TJ3.1
transcript:KRH00227	arahy.Tifrunner.gnm1.ann1.083TJ3.1
transcript:KRH65739	arahy.Tifrunner.gnm1.ann1.083TJ3.1
transcript:KRH49369	arahy.Tifrunner.gnm1.ann1.083TJ3.1
transcript:KRH17032	arahy.Tifrunner.gnm1.ann1.AFJ59D.1
transcript:KRH72673	arahy.Tifrunner.gnm1.ann1.AFJ59D.1
transcript:KRH00227	arahy.Tifrunner.gnm1.ann1.IYM4LN.1
transcript:KRH65739	arahy.Tifrunner.gnm1.ann1.IYM4LN.1
transcript:KRH49369	arahy.Tifrunner.gnm1.ann1.IYM4LN.1
transcript:KRH75989	arahy.Tifrunner.gnm1.ann1.IYM4LN.1
transcript:KRH75989	arahy.Tifrunner.gnm1.ann1.BE5MC1.1
transcript:KRH00227	arahy.Tifrunner.gnm1.ann1.BE5MC1.1
transcript:KRH65739	arahy.Tifrunner.gnm1.ann1.BE5MC1.1
transcript:KRH49369	arahy.Tifrunner.gnm1.ann1.BE5MC1.1
transcript:KRH17032	arahy.Tifrunner.gnm1.ann1.9ALX9D.1
transcript:KRG98293	arahy.Tifrunner.gnm1.ann1.9ALX9D.1
transcript:KRH72673	arahy.Tifrunner.gnm1.ann1.9ALX9D.1

## Sheet: Sl-Ah
SlCAX Gene ID	AhCAX Gene ID
transcript:Solyc09g005250.3.1	arahy.Tifrunner.gnm1.ann1.BE5MC1.1
transcript:Solyc06g006110.3.1	arahy.Tifrunner.gnm1.ann1.9ALX9D.1

## Sheet: Os-Ah
OsCAX Gene ID	AhCAX Gene ID

## Sheet: Collinear CAXs characteristics
One-to-one orthologous relationships between peanut and other four plant species.
Collinear AhPDR gene pairs in Arabidopsis	Collinear AhPDR gene pairs in soybean	Collinear AhPDR gene pairs in tomato	Collinear AhPDR gene pairs in rice	Common collinear AhPDR gene pairs in Arabidopsis, soybean, and tomato
AhCAX2	AhCAX2	AhCAX9		AhCAX9
AhCAX4	AhCAX4	AhCAX10
AhCAX8	AhCAX5
AhCAX9	AhCAX8
	AhCAX9
	AhCAX10
